# Supplementary material for: TRIM69: a marker of metastasis and potential sensitizer to 5-Fluorouracil and PD-1 blockers in colon adenocarcinoma
Source: BMC Gastroenterol. 2023 Aug 31;23:292. doi: 10.1186/s12876-023-02927-9 (PMC10470154; doi:10.1186/s12876-023-02927-9)
Supplement: Supplementary file 1 — Supplementary Material 1 [file 12876_2023_2927_MOESM1_ESM.xlsx]

## Sheet: Sheet1
Table S1.The various types of immune infiltrates in COAD
cancer	infiltrates	Spearman coefficient correlation(rho)	p	adj.p
COAD (n=458)	MDSC_TIDE	-0.347524	5.73397e-13	8.5766e-12
COAD (n=458)	Macrophage M2_TIDE	-0.590288	1.75467e-39	5.73652e-37
COAD (n=458)	Myeloid dendritic cell activated_XCELL	0.646209	6.6844e-34	1.13313e-31
COAD (n=458)	Neutrophil_TIMER	0.642078	2.32805e-33	3.6743e-31
COAD (n=458)	Macrophage/Monocyte_MCPCOUNTER	0.609139	2.55343e-29	2.71792e-27
COAD (n=458)	Monocyte_MCPCOUNTER	0.609139	2.55343e-29	2.71792e-27
COAD (n=458)	Macrophage_EPIC	0.607089	4.39638e-29	4.3744e-27
COAD (n=458)	Macrophage M1_CIBERSORT-ABS	0.604497	8.69218e-29	8.4647e-27
COAD (n=458)	Myeloid dendritic cell_XCELL	0.603597	1.09952e-28	1.04844e-26
COAD (n=458)	Macrophage M1_XCELL	0.581498	2.82162e-26	1.95675e-24
COAD (n=458)	Myeloid dendritic cell_TIMER	0.573025	2.12037e-25	1.31148e-23
COAD (n=458)	T cell CD8+_CIBERSORT-ABS	0.568158	6.58088e-25	3.67326e-23
COAD (n=458)	Macrophage_XCELL	0.5497	4.08886e-23	1.71783e-21
COAD (n=458)	Macrophage M2_CIBERSORT-ABS	0.546203	8.68888e-23	3.34193e-21
COAD (n=458)	Myeloid dendritic cell_MCPCOUNTER	0.542676	1.84209e-22	6.85466e-21
COAD (n=458)	T cell regulatory (Tregs)_QUANTISEQ	0.516022	4.08865e-20	1.19196e-18
COAD (n=458)	T cell CD8+ central memory_XCELL	0.50507	3.29106e-19	8.51028e-18
COAD (n=458)	Monocyte_XCELL	0.453154	2.48548e-15	4.44377e-14
COAD (n=458)	T cell follicular helper_CIBERSORT-ABS	0.435785	3.56915e-14	5.81353e-13
COAD (n=458)	NK cell_EPIC	0.435398	3.78097e-14	6.1367e-13
COAD (n=458)	Macrophage M1_QUANTISEQ	0.4116	1.14159e-12	1.64828e-11
COAD (n=458)	T cell CD8+_QUANTISEQ	0.409468	1.52937e-12	2.18067e-11
COAD (n=458)	B cell_MCPCOUNTER	0.408206	1.81652e-12	2.56612e-11
COAD (n=458)	NK cell_MCPCOUNTER	0.407932	1.88541e-12	2.65524e-11
COAD (n=458)	T cell CD8+_TIMER	0.401703	4.35925e-12	5.86832e-11
COAD (n=458)	Macrophage M1_CIBERSORT	0.396056	9.18101e-12	1.21099e-10
COAD (n=458)	Cancer associated fibroblast_EPIC	0.385216	3.68876e-11	4.65109e-10
COAD (n=458)	Cancer associated fibroblast_MCPCOUNTER	0.362591	5.72987e-10	6.41213e-09
COAD (n=458)	NK cell activated_CIBERSORT-ABS	0.351171	2.114e-09	2.18909e-08
COAD (n=458)	B cell_XCELL	0.338413	8.55504e-09	8.15758e-08
COAD (n=458)	B cell_EPIC	0.334026	1.36381e-08	1.24594e-07
COAD (n=458)	Macrophage M2_XCELL	0.325552	3.28882e-08	2.88923e-07
COAD (n=458)	T cell CD4+ memory resting_CIBERSORT-ABS	0.322286	4.58447e-08	3.94419e-07
COAD (n=458)	Class-switched memory B cell_XCELL	0.321002	5.21803e-08	4.3582e-07
COAD (n=458)	Neutrophil_MCPCOUNTER	0.319918	5.81821e-08	4.84181e-07
COAD (n=458)	T cell CD8+_XCELL	0.309472	1.62519e-07	1.24807e-06
COAD (n=458)	T cell CD4+ naive_XCELL	0.297209	5.16427e-07	3.71065e-06
COAD (n=458)	Macrophage M0_CIBERSORT-ABS	0.288613	1.12569e-06	7.6217e-06
COAD (n=458)	Macrophage M2_QUANTISEQ	0.283476	1.77163e-06	1.15742e-05
COAD (n=458)	Endothelial cell_MCPCOUNTER	0.282213	1.97778e-06	1.27677e-05
COAD (n=458)	T cell CD4+_EPIC	0.279242	2.5573e-06	1.61668e-05
COAD (n=458)	B cell_QUANTISEQ	0.270039	5.56278e-06	3.3093e-05
COAD (n=458)	Mast cell_XCELL	0.269384	5.87274e-06	3.4818e-05
COAD (n=458)	T cell CD4+ Th2_XCELL	0.264381	8.84615e-06	5.09935e-05
COAD (n=458)	Endothelial cell_XCELL	0.262126	1.06111e-05	6.0257e-05
COAD (n=458)	Endothelial cell_EPIC	0.255689	1.76777e-05	9.58659e-05
COAD (n=458)	Granulocyte-monocyte progenitor_XCELL	0.253789	2.04993e-05	0.000109737
COAD (n=458)	T cell CD8+_MCPCOUNTER	0.252701	2.23007e-05	0.000118246
COAD (n=458)	T cell CD8+_CIBERSORT	0.248551	3.06506e-05	0.000157773
COAD (n=458)	Cancer associated fibroblast_TIDE	0.245861	5.27927e-07	3.78141e-06
COAD (n=458)	Neutrophil_CIBERSORT-ABS	0.242147	4.95329e-05	0.000245625
COAD (n=458)	T cell CD8+ effector memory_XCELL	0.227002	0.000146495	0.000663871
COAD (n=458)	Cancer associated fibroblast_XCELL	0.21458	0.00033832	0.00141933
COAD (n=458)	Macrophage M2_CIBERSORT	0.213005	0.000374954	0.00155591
COAD (n=458)	T cell regulatory (Tregs)_CIBERSORT-ABS	0.210275	0.00044733	0.00182806
COAD (n=458)	Neutrophil_CIBERSORT	0.194269	0.00120446	0.00442796
COAD (n=458)	Mast cell activated_CIBERSORT-ABS	0.189822	0.00156531	0.00551108
COAD (n=458)	B cell plasma_XCELL	0.187138	0.00182842	0.00633512
COAD (n=458)	T cell CD4+ memory_XCELL	0.171594	0.00431998	0.0135428
COAD (n=458)	Macrophage_TIMER	0.167797	0.00527527	0.0161505
COAD (n=458)	Mast cell activated_CIBERSORT	0.166683	0.00558944	0.016976
COAD (n=458)	NK cell activated_CIBERSORT	0.161377	0.00732848	0.0216325
COAD (n=458)	T cell CD4+_TIMER	0.149357	0.0131584	0.0358641
COAD (n=458)	T cell regulatory (Tregs)_XCELL	0.13905	0.0210775	0.0535657
COAD (n=458)	T cell gamma delta_CIBERSORT-ABS	0.133526	0.0268211	0.0652632
COAD (n=458)	B cell memory_XCELL	0.132174	0.0284162	0.0685613
COAD (n=458)	Mast cell resting_CIBERSORT-ABS	0.132071	0.0285411	0.0688265
COAD (n=458)	T cell gamma delta_CIBERSORT	0.131881	0.0287716	0.0691275
COAD (n=458)	T cell CD4+ effector memory_XCELL	0.130495	0.0305085	0.0725013
COAD (n=458)	Plasmacytoid dendritic cell_XCELL	0.129367	0.0319879	0.0756293
COAD (n=458)	Neutrophil_XCELL	0.123193	0.0412109	0.0929174
COAD (n=458)	T cell CD4+ memory activated_CIBERSORT-ABS	0.113896	0.0592563	0.125654
COAD (n=458)	T cell follicular helper_CIBERSORT	0.103022	0.0881608	0.174078
COAD (n=458)	T cell gamma delta_XCELL	0.099551	0.0994674	0.191456
COAD (n=458)	B cell plasma_CIBERSORT-ABS	0.0970195	0.108417	0.205634
COAD (n=458)	B cell naive_XCELL	0.095063	0.115759	0.2175
COAD (n=458)	B cell naive_CIBERSORT-ABS	0.0929813	0.123992	0.229298
COAD (n=458)	Eosinophil_XCELL	0.0855376	0.157182	0.274414
COAD (n=458)	Neutrophil_QUANTISEQ	0.0827438	0.171235	0.292659
COAD (n=458)	Monocyte_CIBERSORT-ABS	0.0679963	0.261117	0.399589
COAD (n=458)	Myeloid dendritic cell resting_CIBERSORT-ABS	0.0643486	0.287627	0.428957
COAD (n=458)	B cell memory_CIBERSORT-ABS	0.0623784	0.302672	0.44573
COAD (n=458)	Myeloid dendritic cell_QUANTISEQ	0.0616502	0.308362	0.451416
COAD (n=458)	T cell CD4+ memory activated_CIBERSORT	0.0610775	0.312886	0.456076
COAD (n=458)	B cell memory_CIBERSORT	0.0461315	0.446104	0.587574
COAD (n=458)	Common myeloid progenitor_XCELL	0.0434669	0.472835	0.609171
COAD (n=458)	Hematopoietic stem cell_XCELL	0.0121512	0.841016	0.89614
COAD (n=458)	NK cell_XCELL	-0.0017404	0.97708	0.988527
COAD (n=458)	Myeloid dendritic cell resting_CIBERSORT	-0.00697389	0.908347	0.941799
COAD (n=458)	B cell_TIMER	-0.0116986	0.846863	0.900504
COAD (n=458)	NK cell_QUANTISEQ	-0.01998	0.74151	0.825841
COAD (n=458)	T cell CD8+ naive_XCELL	-0.0199841	0.741459	0.825841
COAD (n=458)	Eosinophil_CIBERSORT-ABS	-0.0322103	0.594829	0.710793
COAD (n=458)	Eosinophil_CIBERSORT	-0.0377774	0.532735	0.660647
COAD (n=458)	Macrophage M0_CIBERSORT	-0.0520224	0.390149	0.534804
COAD (n=458)	Myeloid dendritic cell activated_CIBERSORT-ABS	-0.0552078	0.361746	0.50742
COAD (n=458)	Monocyte_CIBERSORT	-0.0600829	0.320846	0.465751
COAD (n=458)	NK cell resting_CIBERSORT-ABS	-0.0620629	0.305128	0.448338
COAD (n=458)	T cell regulatory (Tregs)_CIBERSORT	-0.0739971	0.221258	0.356332
COAD (n=458)	Myeloid dendritic cell activated_CIBERSORT	-0.0772325	0.201662	0.332976
COAD (n=458)	T cell CD4+ Th1_XCELL	-0.0804087	0.18368	0.308402
COAD (n=458)	T cell CD8+_EPIC	-0.0909775	0.132339	0.240512
COAD (n=458)	T cell CD4+ naive_CIBERSORT-ABS	-0.102319	0.0903624	0.177567
COAD (n=458)	T cell CD4+ naive_CIBERSORT	-0.102636	0.0893642	0.176029
COAD (n=458)	T cell CD4+ (non-regulatory)_XCELL	-0.116838	0.0529478	0.114366
COAD (n=458)	B cell naive_CIBERSORT	-0.127823	0.0341123	0.079578
COAD (n=458)	B cell plasma_CIBERSORT	-0.154729	0.0101789	0.0289552
COAD (n=458)	T cell CD4+ (non-regulatory)_QUANTISEQ	-0.161751	0.00719154	0.0212771
COAD (n=458)	T cell CD4+ memory resting_CIBERSORT	-0.161864	0.00715073	0.02117
COAD (n=458)	T cell CD4+ central memory_XCELL	-0.167896	0.00524801	0.0160912
COAD (n=458)	NK cell resting_CIBERSORT	-0.173555	0.00389042	0.0123399
COAD (n=458)	Mast cell resting_CIBERSORT	-0.190152	0.00153544	0.00542682
COAD (n=458)	Common lymphoid progenitor_XCELL	-0.194163	0.00121211	0.00444537
COAD (n=458)	T cell NK_XCELL	-0.201306	0.000786455	0.00302742
